# Supplementary material for: The most complete enantiornithine from North America and a phylogenetic analysis of the Avisauridae
Source: PeerJ. 2018 Nov 13;6:e5910. doi: 10.7717/peerj.5910 (PMC6238772; doi:10.7717/peerj.5910)
Supplement: Supplemental Information 2 [file peerj-06-5910-s002.txt]

xread 'Data saved from TNT' 
253 43 
Dromaeosauridae 0 0000000000 0000000000 0000000000 0000000??0 0000000000 0000000000 0000000000 0001????1 ?  0000000000 000?000000 000000020? [01]??0000000 0000000100 0000000000 0010000000 0??000?000 0000000000 00[01]0000000 [01]000000000 00010000[01]0 0 ? 00000000 0100000000 00[01]0000000 00[013]0000000 000000[12]000 01

Archaeopteryx 0 0000000000 0000?00100 10?00?000? ?0?000???0 000000?100 0?100000?? 00000?0002 0001????0 ?  0000000000 000?0000?0 ?0000000?? ?????????? 000?000110 0000000000 ???0000000 0??0010000 0100000000 0000002000 000001?000 1?010000?1 0 ? 00000?00 01?0??0??0 0000000000 000?0?00?0 00100???00 01

Jeholornis_prima 0 [01]?23111??? ?????????0 ?????????? ???00????? 000?00?1?? 0????00??1 0000????01 0000?????? 01101?0000 01??110??? ??1??00[12]?? ?????????? ?000000000 0?0[01]00??01 011110?000 0012110010 0001000000 0010013000 0000011?10 1?010010?? ??0???0?0? ?0[01]0?10??1 100000000? ?00?0200?0 010?0???00 01

Sapeornis 0 1010010[01]?0 ??????0010 ?1?0?????? ???1?0???? 00??0??1?? ??100[01]01?? 10010?0024 000000?00 ?  0000110000 00??000000 ??10002??? ?????????? ?00??00011 00000???01 00111????0 0??2110000 1000?00000 1010103000 0??0?11110 1111?01001 0 ? ?0100?10 00?0?111?1 1000000000 000?0000?0 011?????00 00

Confuciusornis_sanctus 0 10231111?0 ?????00010 110000120? ??11?11210 10?1100?10 1?101[01]0111 2001000024 000?00001 ?  0100?0?000 0???000000 00000002[12]1 11?0112100 0000100021 0?00000101 0000100210 001210?000 ?100?00000 0021002000 00000?1010 1111001010 1120101?1? 0010000?11 1000010001 ?2[23]0000000 0110011000 01

Changchengornis 0 1?231111?0 ????????1? ?????0???? ???1?11??0 ?0??100??? [12]????????? 2??1???024 ??0?0000?? 0100?0?000 ????000000 ?0?000021? 1??01??10? 0?0????02? ?????????? ???01????? 0????0?00? 0?0??00000 0021002??? 0????????? ??[12]???1??? ?????????0 ?????????1 10000?0?0? ?2??0100?0 011?0???00 01

Eoconfuciusornis 0 [12]?231?1[01]?0 ??????0??? ?????????? ???1?01??0 00??100??? ?0?0?00??? 0??1???024 1???0??0?? 0000???000 000?0000?0 ?0000?02[12]? ?????????? 0?00000?10 0?0???000? ???01????? 0??01??00? 01?0?00000 00210020?? 0??0?????? ???10010?? ????????0? ?????10??? ?0?0000000 02?00200?0 01000????? ??

Cathyaornis_yandica 0 [12]0[12]0??0[012]?? ?????????? ?????????? ???000???? 00?????1?? 1??1??0??? 11?2????24 0?0?0111?? ?1111?0??? 0???000100 ?0111?3221 22111??20? 0011?11010 211[01]010111 11011????1 10?3110001 0?[01]0001200 1010122000 000??11??? ???100???? 12????1??? ?[01]?????1?1 ?????????? ?????????? ????????00 01

Concornis 0 ?????????? ?????????? ?????????? ?????????? ?????????? ??????01?? 11???????? 0?01?????? ?111110?01 ?11?00?1?? ???1112221 221110?20? 00111??0[01]0 211??????1 ????1112?? ?????????? 0??0???200 10[01]0122??? ???????110 1?[12]??01?0? ????????11 11???????1 110?0010?? 0[01]??0000?0 01?????0?0 11

Elsornis 0 ?????????? ?????????? ?????????? ?????????? ?????????? [01]??10?0?1? 10???????? ?????????? ?111110001 121?000100 010111[23]220 10?11??[12]0? 0011000000 0[12]0[12]000011 1??0100[12]1? 1??31????? 0?[01]?01???? ?????????? ?????????? ?????????? ?????????? ?????????? ?????????? ?????????? ?????????? ??

Eoalulavis 0 ?????????? ?????????? ?????????? ?????????? ?????????? 00111200?? 2?0??????? ????????0 ?  ?111110101 1110000000 0?111?312? 0??010?30? 0011110010 2110010011 111111?21? 1????????? 0??1?01100 1????2???0 ?????1???? ?????????? 1?1??????? ?????????? ?????????? ?????????? ???1?????? ??

Eocathayornis 0 ???0?????? ?????????? ???0???0?? ???000???? 00?????1?? ??????00?? ?????????? ?????????? ?11?????01 ????000000 ??0????221 2[12]111??20? ?01??1?000 ???[01]????11 ???10????? ?0?31??001 0??0001200 100011???? ?????????? ?????????? ?????????? ?????????? ?????????? ?????????? ?????????? ??

Eoenantiornis 0 [01]010??0??? ?????????? ???0?????? ???00????? ???????1?? ?????????? ???[012]????24 020?????1? 0111110101 ?11000??00 ???11122[123]? 1??110?200 0?1??1?000 ?????????? ???11????? 10?31??000 0?00001100 1010122??? 0????????? ??[12]??0[12]0?? ??1??????? ?????????? 11??0?10?? ????0??1?0 ?1110????? ??

Gobipteryx_N_valifanovi 0 10[12]3101300 021?10???? ????0???0? 1??1?[01]0??? 10???10??? ???1?????? ???[012]10??[12]4 01???????? ?1111?010? 1???0??000 0??111[23]??? ?????????? 0??????0?? ????0????? ???11???11 1????????? 0??0?01?00 ??????20?? ?????????? ???10?11?? ?????????1 0[01]10?011?1 10010?100? ?12?0??1?1 ?????01120 01

Iberomesornis 0 ?????????? ?????????? ?????????? ?????????? ?????????? 0??1110??1 000001?0[12]4 01010???0 ?  ?11???0?00 ?2??0????? ???11?[23][12][123]? ?????????? ????0????? ??1?0???11 1??11????? ?????????? ?????????? ?????????? ?????????? ??1??0???? ???0????01 ?0???????? 00?1000000 01??000??0 011??????0 0[01]

Longipteryx 0 ?122111??? ?????????? ?????????? ???000???? 00??01?1?? 1011?????? ???2????24 ??0?01?11? 0111110100 ????000?00 0?111132[23]? 21101??20? ?0110??000 2??[01]?0?011 ?1?11????? 00?0110000 0100?01100 1000113000 0????11110 11[12]11010?0 ?[12]1?10???? 0????0?1?1 ?0?1000000 002?[13]20000 01[01]??0[01]000 01

Longirostravis 0 [01]022??1??? ?????????? ?????????? ???00????? 00??01?1?? 1?????0??? ??01????24 ??0?01?10 ?  0111????00 ?2??000?00 ??0111[123]2[123]? 221110?20? ?01??1??00 ???[01]?????? ???10????? ?0?31??10? 0?[01]0101?00 11?0122??0 ?????1??10 ?1?11????0 ?1??????1? 00?????1?1 1[01]?10000?? 0???0100?0 0????????0 ??

Protopteryx 0 [01]?[12][02]1????? ?????????? ?????????? ???00????? ?00????1?? ?????10??? ??01????14 ????0??1?? ?1111?0?11 ?[12]??200?00 ??01113221 110?1??10? ??1????010 ?????????? ???11????? ????1??000 ??[01]0001000 000010???0 0????11??? ??????10?? ??1?????0? ?????????? 00??0000?? 00??0[01]01?0 01110????? ?1

Rapaxavis 0 [01]022??1[012]?? ?????????? ?????????? ???000???0 ?0???1?1?? ???1??01?? 11?1???024 ??0?0??10 ?  011???0?00 ?[12]??0???0? ???11?3221 22111??20? ?0100??000 0??[01]0???11 11?10???1? ?0??11?00? 0100001200 11?0123000 0?0??11110 1?111?1000 ????????0? 0[01]?0?11??1 00?10000?? 003?0100?0 011??010?0 ?[12]

Shanweiniao 0 [01]?[12][23]??1??? ?????????? ?????????? ?????0???? 00??01???? ??1??????? ????????24 ???????1?? 01111???00 0[12]??000?00 ??011?22[123]? 211?[01]??20? ??1?????00 ????????11 ???11????1 ?????????? ???????[01]0? 11???22??? ??????1??? ???1??[12]?0? ????[01]0??1? ?????????1 10??0000?? ??2?1[12]?0?0 ?1[01]?1????0 0?

Shenqiornis 0 [01]0101102?? ??????0??? ???0?1???? ???000???0 00???1?1?? ?11?0?01?? 11???????? ??0??????? 01111?0?01 ?[12]??000?0? ??011?[23]2[123]? [12][12]1?1??20? ?01101?000 ?????????1 ???11????? ???01??001 0100101100 1010113000 0??????010 111???10?? ????????0? ?????????? 00??0010?? ?2???[01]?0?0 ?1???????? ??

Eopengornis 0 0000110[012]?0 ?????????? ???0?????? ???00000?0 00?????1?? 10?0??00?? ????????24 ??0?1????? 0111110100 0???000?01 ?00111321? 110?1??10? 0010010000 ??10?0001? ???10????? ?0??1[01]?00? 0?00101100 1010103??? ?????????? ?????010?? ?????0???? 100??????0 ???0001??? ?1??0101?0 012?0????0 ??

Pengornis 0 00[01]01101?0 ??????0??? ???0?1???? ???000???0 ?0?????110 2??1??0?1? 10?1????24 0?0[12]???0?? 01111???00 ?????0?001 ???11?2??? ?????????? 000?010010 1??[01]?100?1 ???11????? ?1[02][23]111??? 0?01001?00 10?0??3??? ?????????? ??????[01]0?0 1???????1? ?[01]?01[12]11?0 100?001001 01300101?0 0????010?? 0?

Avisaurus_archibaldi 0 ?????????? ?????????? ?????????? ?????????? ?????????? ?????????? ?????????? ?????????? ?????????? ?????????? ?????????? ?????????? ?????????? ?????????? ?????????? ?????????? ?????????? ?????????? ?????????? ?????????? ?????????? ?????????? 101?001001 0?1?000111 ?????01111 12

A_gloriae 0 ?????????? ?????????? ?????????? ?????????? ?????????? ?????????? ?????????? ?????????? ?????????? ?????????? ?????????? ?????????? ?????????? ?????????? ?????????? ?????????? ?????????? ?????????? ?????????? ?????????? ?????????? ?????????? 1[01]1?0?1000 1?100[01]0111 ?????02110 12

Kaiparowits 0 ?????????? ?????????? ?????????? ?????????? ?????????? 2011??0?0? 11??????2? ?????11??? ?11111010? 11100????? ?1?111123? ???????2?? ?011011000 021?000011 11??1????1 ???[123]?????? ?????0???? ?????????? ?????????? ???[12]00??00 2120?00?1? ??1?001??? 100?0[01]1000 0?1?010111 0?2??02110 12

Soroavisaurus 0 ?????????? ?????????? ?????????? ?????????? ?????????? ?????????? ?????????? ?????????? ?????????? ?????????? ?????????? ?????????? ?????????? ?????????? ?????????? ?????????? ?????????? ?????????? ?????????? ?????????? ?????????1 1110100??? 101?011001 0210010101 ?1???01010 11

Intiornis 0 ?????????? ?????????? ?????????? ?????????? ?????????? ?????????? ?????????? ?????????? ?????????? ?????????? ?????????? ?????????? ?????????? ?????????? ?????????? ?????????? ?????????? ?????????? ?????????? ?????????? ?????????? ?????00??? 10??0111?? ????0??0?0 ??[12]??????0 11

Bauxitornis 0 ?????????? ?????????? ?????????? ?????????? ?????????? ?????????? ?????????? ?????????? ?????????? ?????????? ?????????? ?????????? ?????????? ?????????? ?????????? ?????????? ?????????? ?????????? ?????????? ?????????? ?????????? ?????????? 100?0[01]1[01]00 0??01200?1 ????????20 01

Enantiophoenix 0 ?????????? ?????????? ?????????? ?????????? ?????????? ?????????? ?????????? ?????????? ?111?10?0? 110??0??0? ?00[12]1?[12]230 ?????????? ?????????? ?????????? ?????????? ?????????? ?????????? ?????????? ?????????? ??1??0???? ?????????? ?????????? 10??0?1??? ??1??????? ?????01??? ??

Halimornis 0 ?????????? ?????????? ?????????? ?????????? ?????????? ?????????1 11??????2? 01???111?? ??1??????? ?????0?100 01???????? ?????????? ?011010??? [12]????????? ?????????? ?????????? ?????????? ?????????? ?????????? ?????????? ???02010?? ?????????? ?????????? ?????????? ?????????? ??

Neuquenornis 0 ?????????? ?????????? ?????????? ?????????? ?????????? ??????0??? 11???????? ?????????? ?111??0?01 1110000??? ?1?1111230 [12]?1?1????? 0????11?[01]? ??1?00?011 ???11?1??1 1??31????? 0?[01]0001??? ?????????? ?????????? ?????????? ??10?1???? ?0???????? ?0??0?1??1 ?2?00??0?0 ?1[12]?????11 1?

Mystiornis 0 ?????????? ?????????? ?????????? ?????????? ?????????? ?????????? ?????????? ?????????? ?????????? ?????????? ?????????? ?????????? ?????????? ?????????? ?????????? ?????????? ?????????? ?????????? ?????????? ?????????? ?????????? ?????????? ?01?001?01 1?20021110 ?????00000 11

Archaeorhynchus 0 1013111[12]?? ?????????? ?????????? ???1?00??0 0?00??1??? 0?????0??1 ???2000??[34] 0111?????? 01111?00?0 ?20?[01]10000 ?0?21002[23]1 [12]??1?????? ??000??010 ????0???01 10?10????1 01?01??002 ??0??0?210 10???23000 0????10110 0?[12]10010?? ????????0? 0[12]00????21 1[01]010000?? ??0?0100?0 0???????00 00

Apsaravis 0 ?????????? ?????????? ??????1[01]?? ???1?1???? 1????????0 21?1?201?? 00?4??0?24 ?10??????? ?111110000 1111111001 001????[12]30 ???11????? 1100100010 1110000111 1111101211 01?3110011 10110???1? ???????100 011111?111 012??12110 1[12]?110??1? ??20121??1 1[12]?111001? 1?300100?0 0?????0000 00

Yanornis 0 10[12]1110??1 ????????1? ?????????? ??1000???1 ?00?01?1?? 0?????01?? 2003??0??? ?????????? 0111111010 0?0?210000 ??121?0230 1211[12]??41? 11001??010 110[01]????01 00011?0?11 ?0?3111000 0000010110 1010123101 00?11?1010 0?11?010?? 1???????1? 0??0??0??1 11011?00[01]? ?13?0100?0 011???0000 0?

Patagopteryx 0 ?????????? ??????1?11 110001111? ?????????? ?0??000?11 2110110011 00031101?? 120??????? ?111110000 0?0?11100? 0??????2[12]? ???10????? 1001???100 0?0?000001 00?0000?0? 0????????? 0??1?1??0? 00???20?00 0100000111 0121?021?0 ??20????10 01?0?01111 1201010011 10000?00?0 001??00001 00

Gansus_yumenensis 0 ?????????? ?????????? ?????????? ?????????? ?????????1 21?1?20111 1004001024 ?20210000 ?  1111110010 020?3100?? 0012100230 210100?10? 11001??010 130?1???01 0011100111 ?0?312?011 10001?1210 10001321?0 0111101010 1121001100 1[12]?1101?10 0[12]2?0?0?21 1201110010 103?020000 011??00000 00

Longicrusavis 0 10[12]01?0??? ?????????? ?????????? ????00???1 01??01???? 11?11?0??? 20???????? ?????????? ?1111100?0 ????[12]1100? ?01210?23? 120110?10? 110?01?110 1202110001 0001100??? 0??31110?? 0001010010 0010101??? ????11??1? ??[12]??0???? ?????01?10 022[01]121?11 12011100?? 10300100?0 011??000?0 0?

Ichthyornis 0 20131103?1 0??11?1111 1100111100 [01]01001???1 0021011111 [01]110120111 20?[34]?01024 01021000?? ?111111010 010?211010 0012?00230 0??1?12?01 1100110010 120210?101 0001100211 01?3121012 1010010?11 11????310? 01011??110 1121?12?10 1221101?10 0221110?21 12011202?0 1?31020000 0????20000 00

Hesperornis 0 11231103?1 021011?111 111000111? 1?10100??1 00010101?0 2100121111 2004010?13 0202100010 ?0101?00?0 010?010??? 000200?21? 0??0111?00 ????0?0??0 ??1000??0? ?????????? ?????????? ?????????? ???????100 0121101110 0121012?10 2122101110 0221111121 1201120210 ??32321010 2????00000 00

Anas 0 2123011310 1111111111 1111111211 2111?10210 0001011?10 2110121111 0006012024 0202100020 1111111010 020?210000 0012100231 1100113301 1100111100 0301111101 0000100111 0123120132 1111110210 11??123110 1111101011 1121012110 1121101110 0222011121 1201120130 1331022000 0101100000 00

Gallus 0 1123111311 1211111111 1111111211 2111?10200 0001011?10 2110121111 0016012024 0202100020 1111111010 020?211000 0012101231 1010112201 1100111100 0301111111 0001100111 0113120132 1021011210 11??121110 1121101101 1121012110 1121101110 0222011121 1201120130 1332012010 0101100000 00
;

 Ccode 
  -[/1 0     +[/1 1     -[/1 2     +[/1 3     -[/1 4   
  -[/1 5     -[/1 6     -[/1 7     -[/1 8     +[/1 9   
  -[/1 10    -[/1 11    -[/1 12    -[/1 13    -[/1 14   
  -[/1 15    -[/1 16    -[/1 17    -[/1 18    -[/1 19   
  -[/1 20    -[/1 21    -[/1 22    -[/1 23    -[/1 24   
  -[/1 25    -[/1 26    -[/1 27    -[/1 28    +[/1 29   
  -[/1 30    -[/1 31    +[/1 32    -[/1 33    -[/1 34   
  -[/1 35    -[/1 36    -[/1 37    -[/1 38    -[/1 39   
  -[/1 40    -[/1 41    -[/1 42    -[/1 43    +[/1 44   
  -[/1 45    -[/1 46    -[/1 47    -[/1 48    -[/1 49   
  -[/1 50    -[/1 51    +[/1 52    -[/1 53    -[/1 54   
  -[/1 55    -[/1 56    +[/1 57    -[/1 58    -[/1 59   
  -[/1 60    -[/1 61    -[/1 62    -[/1 63    -[/1 64   
  +[/1 65    -[/1 66    -[/1 67    +[/1 68    -[/1 69   
  +[/1 70    +[/1 71    -[/1 72    +[/1 73    -[/1 74   
  +[/1 75    -[/1 76    -[/1 77    -[/1 78    -[/1 79   
  -[/1 80    -[/1 81    -[/1 82    -[/1 83    -[/1 84   
  -[/1 85    -[/1 86    -[/1 87    -[/1 88    -[/1 89   
  -[/1 90    -[/1 91    +[/1 92    -[/1 93    -[/1 94   
  -[/1 95    -[/1 96    -[/1 97    -[/1 98    -[/1 99   
  -[/1 100   -[/1 101   -[/1 102   -[/1 103   -[/1 104  
  -[/1 105   -[/1 106   +[/1 107   -[/1 108   -[/1 109  
  -[/1 110   -[/1 111   -[/1 112   -[/1 113   -[/1 114  
  -[/1 115   +[/1 116   -[/1 117   -[/1 118   -[/1 119  
  -[/1 120   -[/1 121   -[/1 122   -[/1 123   -[/1 124  
  -[/1 125   -[/1 126   -[/1 127   -[/1 128   -[/1 129  
  -[/1 130   -[/1 131   -[/1 132   -[/1 133   -[/1 134  
  -[/1 135   -[/1 136   -[/1 137   -[/1 138   -[/1 139  
  -[/1 140   -[/1 141   -[/1 142   -[/1 143   -[/1 144  
  -[/1 145   -[/1 146   -[/1 147   -[/1 148   -[/1 149  
  -[/1 150   -[/1 151   -[/1 152   -[/1 153   -[/1 154  
  -[/1 155   -[/1 156   -[/1 157   +[/1 158   -[/1 159  
  -[/1 160   -[/1 161   -[/1 162   -[/1 163   -[/1 164  
  -[/1 165   -[/1 166   +[/1 167   -[/1 168   -[/1 169  
  -[/1 170   -[/1 171   -[/1 172   -[/1 173   -[/1 174  
  +[/1 175   -[/1 176   -[/1 177   -[/1 178   -[/1 179  
  -[/1 180   -[/1 181   +[/1 182   -[/1 183   -[/1 184  
  -[/1 185   -[/1 186   -[/1 187   -[/1 188   -[/1 189  
  -[/1 190   -[/1 191   -[/1 192   -[/1 193   +[/1 194  
  -[/1 195   -[/1 196   -[/1 197   +[/1 198   -[/1 199  
  -[/1 200   -[/1 201   -[/1 202   -[/1 203   -[/1 204  
  +[/1 205   -[/1 206   -[/1 207   -[/1 208   -[/1 209  
  -[/1 210   -[/1 211   +[/1 212   +[/1 213   -[/1 214  
  +[/1 215   -[/1 216   -[/1 217   +[/1 218   -[/1 219  
  -[/1 220   -[/1 221   -[/1 222   -[/1 223   -[/1 224  
  -[/1 225   -[/1 226   -[/1 227   +[/1 228   -[/1 229  
  -[/1 230   -[/1 231   +[/1 232   +[/1 233   -[/1 234  
  -[/1 235   -[/1 236   -[/1 237   -[/1 238   -[/1 239  
  -[/1 240   -[/1 241   -[/1 242   -[/1 243   -[/1 244
  -[/1 245   -[/1 246	-[/1 247   -[/1 248   -[/1 249
  -[/1 250   -[/1 251   -[/1 252; 
 


proc/;
